# Supplementary material for: Genetic Variation and Breeding Signature in Mass Selection Lines of the Pacific Oyster (Crassostrea gigas) Assessed by SNP Markers
Source: PLoS One. 2016 Mar 8;11(3):e0150868. doi: 10.1371/journal.pone.0150868 (PMC4783100; doi:10.1371/journal.pone.0150868)
Supplement: S1 Table — (XLS) [file pone.0150868.s002.xls]

## Sheet: Sheet2
S1 Table. Summary of the statistics for 103 SNP loci in the wild and selected Crassostrea gigas populations.
		CS6						RS						JS6						MG						KS6						RC						DY
Locus	SNP type	Na	Ho	MAF	Fis	P		Na	Ho	MAF	Fis	P		Na	Ho	MAF	Fis	P		Na	Ho	MAF	Fis	P		Na	Ho	MAF	Fis	P		Na	Ho	MAF	Fis	P		Na	Ho	MAF	Fis	P
CgSNP4	C/T	2	0.2609	0.1739	0.0921	0.476967		2	0.3404	0.1915	-0.0994	0.537725		2	0.3929	0.1964	-0.2444	0.074898		2	0.3846	0.1923	-0.2381	0.152907		2	0.5625	0.2812	-0.3913	0.008007		2	0.3542	0.1979	-0.1155	0.46137		2	0.3404	0.1915	-0.0994	0.537725
CgSNP7	C/T	2	0.5957	0.4894	-0.192	0.213922		2	0.4375	0.4896	0.1246	0.349076		2	0.3214	0.4107	0.336	0.009788		2	0.55	0.425	-0.1253	0.475835		2	0.25	0.2292	0.2924	0.034198		2	0.5625	0.4271	-0.1494	0.335565		2	0.4375	0.4479	0.1154	0.382822
CgSNP14	A/G	2	0.1042	0.0521	-0.0549	0.734773		2	0.1875	0.1146	0.0759	0.536008		2	0.1429	0.0714	-0.0769	0.591809		2	0.325	0.2125	0.0289	0.789789		1	0	0	NO	NO		2	0.2128	0.1277	0.0447	0.695691		2	0.1875	0.1146	0.0759	0.536008
CgSNP23	A/G	2	0	0.0417	1	0	*	2	0.0417	0.2292	0.8821	0	*	2	0.1273	0.1364	0.4596	0.000382	*	2	0.2051	0.2564	0.4621	0.002772		2	0.0426	0.2128	0.873	0	*	2	0.0625	0.3229	0.8571	0	*	2	0.0217	0.337	0.9513	0	*
CgSNP33	A/G	2	0.2917	0.2917	0.2941	0.033976		2	0.3125	0.2396	0.1423	0.285622		2	0.0364	0.0182	-0.0185	0.922986		2	0.2895	0.2237	0.1665	0.261749		2	0.2708	0.1354	-0.1566	0.299306		2	0.2917	0.1458	-0.1707	0.256442		2	0.3125	0.1562	-0.1852	0.217144
CgSNP34	C/T	2	0.4167	0.375	0.1111	0.398677		2	0.5	0.2708	-0.2659	0.075105		2	0.5179	0.3839	-0.0947	0.520865		2	0.575	0.4125	-0.1863	0.271595		2	0.4255	0.3617	0.0784	0.540163		2	0.375	0.375	0.2	0.144085		2	0.4167	0.2917	-0.0084	0.988211
CgSNP35	C/T	2	0.5319	0.3936	-0.1143	0.477409		2	0.2917	0.1875	0.0427	0.70824		2	0.4107	0.4196	0.1568	0.214459		2	0.575	0.4625	-0.1565	0.362835		2	0.6042	0.4062	-0.2524	0.093564		2	0.3333	0.1875	-0.094	0.557462		2	0.2917	0.1458	-0.1707	0.256442
CgSNP36	A/G	2	0.4375	0.2188	-0.28	0.059304		2	0.5833	0.2917	-0.4118	0.005228		2	0.5893	0.2946	-0.4177	0.00214		2	0.75	0.375	-0.6	0.000198	*	2	0.7083	0.3542	-0.5484	0.000188	*	2	0.3721	0.186	-0.2286	0.148562		2	0.5833	0.3125	-0.3576	0.015819
CgSNP40	C/T	2	0.4167	0.3125	0.0303	0.776494		2	0.4583	0.3125	-0.0667	0.696278		2	0.4182	0.4636	0.1592	0.211741		2	0.2368	0.4605	0.5233	0.000936		2	0.4583	0.3958	0.0417	0.716977		2	0.4681	0.2979	-0.119	0.455859		2	0.5417	0.2708	-0.3714	0.011904
CgSNP41	A/C	2	0.375	0.25	0	0.941439		2	0.2708	0.1354	-0.1566	0.299306		2	0.125	0.0625	-0.0667	0.645564		2	0.2632	0.1316	-0.1515	0.378299		2	0.1875	0.0938	-0.1034	0.501252		2	0.25	0.125	-0.1429	0.345519		2	0.3958	0.1979	-0.2468	0.097452
CgSNP52	A/G	2	0.4583	0.2917	-0.1092	0.492031		2	0.4167	0.4583	0.1608	0.235031		2	0.3636	0.3818	0.2297	0.076143		2	0.5	0.45	-0.0101	0.987092		2	0.5417	0.4792	-0.0852	0.604791		2	0.5417	0.4792	-0.0852	0.604791		2	0.6042	0.4688	-0.2131	0.160476
CgSNP82	A/C	2	0.4167	0.2292	-0.1794	0.237852		2	0.1042	0.0521	-0.0549	0.734773		2	0.125	0.0625	-0.0667	0.645564		2	0.1538	0.1026	0.1643	0.245405		2	0.2083	0.1042	-0.1163	0.446838		2	0.234	0.117	-0.1325	0.388554		2	0.1667	0.0833	-0.0909	0.557654
CgSNP83	C/T	2	0.4167	0.2292	-0.1794	0.237852		2	0.1042	0.0521	-0.0549	0.734773		2	0.125	0.0625	-0.0667	0.645564		2	0.15	0.075	-0.0811	0.641653		2	0.2083	0.1042	-0.1163	0.446838		2	0.1489	0.0745	-0.0805	0.611346		2	0.1522	0.0761	-0.0824	0.606905
CgSNP85	A/C	2	0.1277	0.0638	-0.0682	0.671158		2	0.3333	0.1667	-0.2	0.18156		2	0.1111	0.0556	-0.0588	0.694423		2	0.2895	0.1447	-0.1692	0.322603		2	0.1458	0.0729	-0.0787	0.61564		2	0.1702	0.0851	-0.093	0.552761		2	0.375	0.1875	-0.2308	0.121754
CgSNP91	C/T	2	0.4894	0.2447	-0.3239	0.030457		2	0.4681	0.234	-0.3056	0.041456		2	0.5179	0.2589	-0.3494	0.010419		2	0.425	0.2125	-0.2698	0.099358		2	0.2917	0.1458	-0.1707	0.256442		2	0.4375	0.2188	-0.28	0.059304		2	0.5833	0.2917	-0.4118	0.005228
CgSNP96	A/G	2	0.2292	0.2604	0.4051	0.003754		2	0.4375	0.4688	0.1216	0.36003		2	0.1731	0.375	0.6308	4e-06	*	2	0.2105	0.2895	0.4882	0.001868		2	0.2553	0.3191	0.4125	0.003597		2	0.1304	0.1957	0.5856	4.1e-05	*	2	0.375	0.5	0.25	0.071062
CgSNP126	G/T	2	0.1458	0.1562	0.4469	0.001228		2	0.2083	0.125	0.0476	0.678517		2	0.2321	0.1161	-0.1313	0.347012		2	0.0513	0.0513	0.473	0.000586		2	0.1458	0.0938	0.1418	0.27038		2	0.1458	0.0938	0.1418	0.27038		2	0.2708	0.1354	-0.1566	0.299306
CgSNP140	C/T	2	0.0625	0.0312	-0.0323	0.855938		2	0.1875	0.1146	0.0759	0.536008		2	0.0357	0.0179	-0.0182	0.923693		2	0.225	0.1125	-0.1268	0.452257		1	0	0	NO	NO		2	0.125	0.0833	0.1818	0.160616		2	0.1064	0.0532	-0.0562	0.731798
CgSNP144	G/T	2	0.125	0.0625	-0.0667	0.674807		2	0.1489	0.0745	-0.0805	0.611346		2	0.1071	0.0536	-0.0566	0.700215		2	0.1	0.05	-0.0526	0.774464		2	0.125	0.0625	-0.0667	0.674807		2	0.0638	0.0319	-0.033	0.854347		2	0.0426	0.0213	-0.0217	0.916512
CgSNP147	A/C	2	0.4583	0.4375	0.0688	0.582532		2	0.3958	0.4896	0.208	0.130021		2	0.4643	0.4464	0.0606	0.602105		2	0.525	0.4875	-0.0507	0.810062		2	0.4375	0.4271	0.106	0.419293		2	0.1915	0.3936	0.5989	2.9e-05	*	2	0.3542	0.3854	0.2524	0.068165
CgSNP148	C/T	2	0.1042	0.2188	0.6952	1e-06	*	2	0.3125	0.3854	0.3404	0.014932		2	0.0556	0.287	0.8643	0	*	2	0.1538	0.3333	0.6538	2.9e-05	*	2	0.0208	0.0104	-0.0105	1		2	0.1667	0.25	0.5556	7.8e-05	*	2	0.1667	0.2708	0.578	4.1e-05	*
CgSNP149	C/T	2	0.2128	0.1064	-0.119	0.440952		2	0.2083	0.1667	0.25	0.066216		1	0	0	NO	NO		2	0.1026	0.0513	-0.0541	0.771404		2	0.0213	0.0106	-0.0108	1		2	0.0833	0.0417	-0.0435	0.795209		2	0.1277	0.0638	-0.0682	0.671158
CgSNP150	A/G	2	0.3404	0.3404	0.2419	0.082427		2	0.2553	0.2553	0.3286	0.019145		2	0.2143	0.1964	0.3212	0.012484		2	0.2	0.275	0.4984	0.001137		2	0.0851	0.3404	0.8105	0	*	2	0.2553	0.2979	0.3896	0.005838		2	0.25	0.2083	0.2421	0.076707
CgSNP155	C/T	2	0.625	0.4375	-0.2698	0.072288		2	0.4583	0.2917	-0.1092	0.492031		2	0.3273	0.3273	0.2568	0.048008		2	0.5526	0.3553	-0.2063	0.232898		2	0.5208	0.3854	-0.0994	0.537541		2	0.3958	0.3229	0.0948	0.4642		2	0.4255	0.3191	0.0208	0.827994
CgSNP157	C/T	2	0.4375	0.4479	0.1154	0.382822		2	0.5417	0.4792	-0.0852	0.604791		2	0.5185	0.463	-0.0428	0.806015		2	0.4615	0.3333	-0.0385	0.873169		2	0.2917	0.1667	-0.05	0.780762		2	0.375	0.3958	0.216	0.11622		2	0.3478	0.3261	0.2086	0.135161
CgSNP158	A/G	2	0.4468	0.2234	-0.2877	0.055208		2	0.2766	0.1809	0.0665	0.590868		2	0.537	0.4722	-0.0774	0.616976		2	0.475	0.3875	-0.0007	0.939415		2	0.6042	0.4479	-0.2216	0.143548		2	0.1875	0.0938	-0.1034	0.501252		2	0.1042	0.0521	-0.0549	0.734773
CgSNP162	A/G	2	0.1458	0.3646	0.6852	1e-06	*	2	0.1458	0.2812	0.6393	6e-06	*	2	0.125	0.2411	0.6584	0	*	2	0.15	0.475	0.6992	7e-06	*	2	0.0851	0.3191	0.8042	0	*	2	0.1875	0.3229	0.5712	5.3e-05	*	2	0.1458	0.3438	0.6768	2e-06	*
CgSNP164	C/T	2	0.2708	0.1354	-0.1566	0.299306		2	0.1042	0.0521	-0.0549	0.734773		2	0.0536	0.0268	-0.0275	0.867032		2	0.075	0.0375	-0.039	0.841507		2	0.0426	0.0213	-0.0217	0.916512		2	0.1042	0.0521	-0.0549	0.734773		2	0.0833	0.0417	-0.0435	0.795209
CgSNP167	A/G	2	0.3125	0.3854	0.3404	0.014932		2	0.3125	0.2188	0.0857	0.500598		2	0.2909	0.4727	0.4164	0.001595		2	0.2895	0.3026	0.3142	0.042411		2	0.2391	0.2935	0.4234	0.003078		2	0.2708	0.2604	0.2969	0.032047		2	0.1875	0.3021	0.5553	8.3e-05	*
CgSNP171	A/G	2	0.3333	0.2292	0.0565	0.6393		2	0.3125	0.1771	-0.0722	0.664123		2	0.4909	0.3182	-0.1314	0.363195		2	0.325	0.1625	-0.194	0.24081		2	0.4681	0.4681	0.06	0.627586		2	0.3125	0.2396	0.1423	0.285622		2	0.4375	0.2188	-0.28	0.059304
CgSNP176	G/T	2	0.0208	0.0104	-0.0105	1		2	0.0417	0.0208	-0.0213	0.917411		1	0	0	NO	NO		2	0.0811	0.4459	0.8359	0	*	1	0	0	NO	NO		2	0.0625	0.0312	-0.0323	0.855938		1	0	0	NO	NO
CgSNP180	G/T	2	0.3542	0.2188	-0.0362	0.857456		2	0.4167	0.2292	-0.1794	0.237852		2	0.3929	0.5	0.2143	0.094711		2	0.325	0.2125	0.0289	0.789789		2	0.4375	0.4896	0.1246	0.349076		2	0.1915	0.1596	0.2861	0.038		2	0.4792	0.2396	-0.3151	0.033408
CgSNP183	G/T	2	0.5	0.5	0	0.94186		2	0.5208	0.3646	-0.1241	0.430463		2	0.3636	0.4545	0.2667	0.040747		2	0.4103	0.4103	0.1522	0.301869		2	0.2292	0.1562	0.1309	0.317755		2	0.4583	0.3333	-0.0312	0.885522		2	0.5	0.4792	-0.0017	0.951451
CgSNP186	C/T	2	0.125	0.0625	-0.0667	0.674807		2	0.2708	0.1979	0.147	0.269208		2	0.4909	0.2455	-0.3253	0.018273		2	0.4865	0.2432	-0.3214	0.058598		2	0.1458	0.0729	-0.0787	0.61564		2	0.375	0.2292	-0.0614	0.721954		2	0.2553	0.1489	-0.0071	0.979819
CgSNP187	A/G	2	0.3404	0.1915	-0.0994	0.537725		2	0.1458	0.0729	-0.0787	0.61564		2	0.375	0.1875	-0.2308	0.093067		2	0.175	0.0875	-0.0959	0.576673		1	0	0	NO	NO		2	0.1667	0.0833	-0.0909	0.557654		2	0.2292	0.1354	0.0213	0.821035
CgSNP192	C/T	2	0.4583	0.3958	0.0417	0.716977		2	0.5208	0.3438	-0.1544	0.317709		2	0.3818	0.4636	0.2323	0.073278		2	0.3846	0.2436	-0.0437	0.84638		2	0.4792	0.4062	0.0067	0.904659		2	0.4474	0.3289	-0.0133	1		2	0.4255	0.2979	-0.0173	0.963954
CgSNP194	A/G	2	0.375	0.2083	-0.1368	0.376124		2	0.2292	0.2188	0.3295	0.017319		2	0.5273	0.2818	-0.3026	0.028843		2	0.175	0.0875	-0.0959	0.576673		2	0.2083	0.1042	-0.1163	0.446838		2	0.4583	0.25	-0.2222	0.139574		2	0.3404	0.1915	-0.0994	0.537725
CgSNP197	A/G	2	0.2917	0.1875	0.0427	0.70824		2	0.3958	0.2604	-0.0276	0.905195		2	0.25	0.125	-0.1429	0.304813		2	0.4444	0.4444	0.1	0.493456		2	0.4375	0.3021	-0.0376	0.850772		2	0.4375	0.4896	0.1246	0.349076		2	0.4167	0.3542	0.0892	0.488788
CgSNP201	A/G	2	0.0851	0.0426	-0.0444	0.792925		2	0.1875	0.1146	0.0759	0.536008		2	0.1273	0.0636	-0.068	0.6422		2	0.1282	0.0641	-0.0685	0.703753		2	0.0208	0.0104	-0.0105	1		2	0.1875	0.0938	-0.1034	0.501252		2	0.25	0.1667	0.1	0.435794
CgSNP203	C/T	2	0.125	0.1667	0.55	7.7e-05	*	2	0.1667	0.3542	0.6357	7e-06	*	2	0.1091	0.1818	0.6333	1e-06	*	2	0.0769	0.2949	0.815	0	*	2	0.2292	0.4896	0.5415	0.000131	*	2	0.1875	0.3646	0.5953	2.6e-05	*	2	0.1458	0.2812	0.6393	6e-06	*
CgSNP206	C/T	2	0.0435	0.0435	0.4773	0.000168	*	2	0.0851	0.1064	0.5524	6.1e-05	*	2	0.0727	0.0545	0.2949	0.014809		2	0.1842	0.1711	0.3504	0.021965		2	0.2083	0.1458	0.1638	0.216977		2	0.1042	0.0729	0.2295	0.076879		2	0.125	0.1042	0.3302	0.014241
CgSNP209	A/G	2	0.0208	0.0312	0.6559	0	*	2	0.1875	0.0938	-0.1034	0.501252		2	0.1481	0.1111	0.25	0.049528		2	0.1316	0.0921	0.2133	0.13891		2	0.0213	0.0106	-0.0108	1		2	0.1042	0.0521	-0.0549	0.734773		2	0.125	0.0625	-0.0667	0.674807
CgSNP220	A/G	2	0.4583	0.4375	0.0688	0.582532		2	0.5532	0.4255	-0.1315	0.407594		2	0.4107	0.4911	0.1783	0.160967		2	0.275	0.2875	0.3288	0.02986		2	0.2128	0.1064	-0.119	0.440952		2	0.4894	0.4362	0.0051	0.913626		2	0.3333	0.4167	0.3143	0.02433
CgSNP222	C/T	2	0.3542	0.2188	-0.0362	0.857456		2	0.1875	0.1771	0.3567	0.009761		2	0.4727	0.2727	-0.1917	0.173801		2	0.1795	0.2949	0.5684	0.000262	*	2	0.0208	0.0104	-0.0105	1		2	0.2553	0.2766	0.362	0.010179		2	0.2083	0.2292	0.4103	0.003258
CgSNP223	A/G	2	0.4792	0.3229	-0.0958	0.553496		2	0.3542	0.2188	-0.0362	0.857456		2	0.4107	0.2946	0.0119	0.87525		2	0.3	0.275	0.2476	0.097434		2	0.0208	0.0104	-0.0105	1		2	0.4583	0.3958	0.0417	0.716977		2	0.4792	0.3438	-0.062	0.720483
CgSNP224	C/T	2	0.25	0.125	-0.1429	0.345519		2	0.383	0.1915	-0.2368	0.116077		2	0.2727	0.2818	0.3263	0.012464		2	0.2	0.225	0.4265	0.004959		2	0.3958	0.3021	0.0612	0.617585		2	0.4167	0.375	0.1111	0.398677		2	0.25	0.1875	0.1795	0.181858
CgSNP225	A/G	2	0.0417	0.0208	-0.0213	0.917411		2	0.2979	0.3191	0.3146	0.025225		2	0.1786	0.1786	0.3913	0.002403		2	0.25	0.35	0.4505	0.00331		2	0.3125	0.2604	0.1887	0.164676		2	0.4583	0.3333	-0.0312	0.885522		2	0.2917	0.2083	0.1158	0.376124
CgSNP230	C/T	2	0.5	0.2917	-0.2101	0.16485		2	0.25	0.1458	-0.0035	0.960216		2	0.1455	0.0909	0.12	0.319018		2	0.2	0.225	0.4265	0.004959		2	0.125	0.0833	0.1818	0.160616		2	0.1458	0.1146	0.2813	0.036739		2	0.2083	0.1458	0.1638	0.216977
CgSNP232	A/C	2	0.125	0.0833	0.1818	0.160616		2	0.2292	0.1354	0.0213	0.821035		2	0.0893	0.0446	-0.0467	0.755479		2	0.225	0.1375	0.0514	0.676494		2	0.0208	0.0104	-0.0105	1		2	0.1915	0.117	0.0734	0.551355		2	0.25	0.125	-0.1429	0.345519
CgSNP236	A/C	2	0.5208	0.3646	-0.1241	0.430463		2	0.1042	0.0521	-0.0549	0.734773		2	0.5536	0.2768	-0.3827	0.004961		2	0.525	0.2625	-0.3559	0.028681		2	0.5833	0.3958	-0.2196	0.147057		2	0.1957	0.1413	0.1938	0.154697		2	0.2292	0.1146	-0.1294	0.394806
CgSNP237	C/T	2	0.4167	0.3333	0.0625	0.61192		2	0.4375	0.2188	-0.28	0.059304		2	0.3571	0.1786	-0.2174	0.114106		2	0.4103	0.2051	-0.2581	0.120453		2	0.5417	0.3333	-0.2187	0.148012		2	0.2708	0.1354	-0.1566	0.299306		2	0.3333	0.1667	-0.2	0.18156
CgSNP241	C/T	2	0.1458	0.1979	0.5407	0.00011	*	2	0.4167	0.4583	0.1608	0.235031		2	0.0893	0.3482	0.8033	0	*	2	0.15	0.275	0.6238	5.1e-05	*	2	0.0417	0.0208	-0.0213	0.917411		2	0.4043	0.3511	0.1128	0.396062		2	0.3333	0.3958	0.3031	0.029629
CgSNP242	C/T	2	0.0625	0.2188	0.8171	0	*	2	0.1875	0.1562	0.2889	0.03437		2	0.1607	0.1875	0.4725	0.000266	*	2	0.175	0.2625	0.548	0.000352	*	2	0.4255	0.383	0.0996	0.448652		2	0.1875	0.2604	0.5132	0.00026	*	2	0.0625	0.1354	0.7331	0	*
CgSNP249	C/T	2	0.25	0.1667	0.1	0.435794		2	0.2083	0.1042	-0.1163	0.446838		2	0.25	0.125	-0.1429	0.304813		2	0.175	0.0875	-0.0959	0.576673		2	0.2292	0.1354	0.0213	0.821035		2	0.1667	0.0833	-0.0909	0.557654		2	0.1458	0.0729	-0.0787	0.61564
CgSNP252	G/T	1	0	0	NO	NO		2	0.0208	0.0104	-0.0105	1		2	0.0179	0.0089	-0.009	1		2	0.025	0.0125	-0.0127	1		1	0	0	NO	NO		2	0.0213	0.0106	-0.0108	1		2	0.0208	0.0104	-0.0105	1
CgSNP254	A/C	2	0.1277	0.0638	-0.0682	0.671158		2	0.0417	0.0208	-0.0213	0.917411		1	0	0	NO	NO		2	0.1	0.05	-0.0526	0.774464		2	0.125	0.0625	-0.0667	0.674807		1	0	0	NO	NO		2	0.0208	0.0104	-0.0105	1
CgSNP257	C/T	2	0.0208	0.0312	0.6559	0	*	2	0.1667	0.125	0.2381	0.076346		2	0.125	0.0804	0.1543	0.200879		2	0.125	0.0625	-0.0667	0.707744		2	0.3125	0.3438	0.3074	0.027269		2	0.0625	0.0729	0.5377	5.3e-05	*	2	0.125	0.0625	-0.0667	0.674807
CgSNP261	A/G	2	0.7917	0.4792	-0.5861	6.7e-05	*	2	0.75	0.4792	-0.5026	0.000651		2	0.875	0.4554	-0.7641	0	*	2	0.25	0.15	0.0196	0.834155		2	0.6667	0.3542	-0.4573	0.001924		2	0.7447	0.5	-0.4894	0.001033		2	0.5625	0.3646	-0.2141	0.157789
CgSNP264	A/C	2	0.3542	0.1979	-0.1155	0.46137		2	0.2826	0.2283	0.1979	0.1527		2	0.2321	0.1161	-0.1313	0.347012		2	0.4359	0.2949	-0.0482	0.824895		2	0.3958	0.2812	0.0209	0.826577		2	0.375	0.2917	0.0924	0.473599		2	0.3542	0.2812	0.124	0.348855
CgSNP265	C/T	1	0	0	NO	NO		2	0.1042	0.0521	-0.0549	0.734773		1	0	0	NO	NO		2	0.0256	0.0128	-0.013	1		2	0.375	0.2083	-0.1368	0.376124		2	0.125	0.0625	-0.0667	0.674807		2	0.0208	0.0104	-0.0105	1
CgSNP272	G/T	2	0.1489	0.117	0.2793	0.040004		2	0.375	0.25	0	0.941439		2	0.1429	0.0893	0.1216	0.309318		2	0.275	0.1375	-0.1594	0.33897		2	0.125	0.0833	0.1818	0.160616		2	0.4375	0.3229	-0.0005	0.944425		2	0.375	0.25	0	0.941439
CgSNP273	A/G	2	0.0417	0.0208	-0.0213	0.917411		2	0.0625	0.0312	-0.0323	0.855938		2	0.1071	0.0536	-0.0566	0.700215		2	0.075	0.0375	-0.039	0.841507		2	0.2128	0.1064	-0.119	0.440952		2	0.0426	0.0213	-0.0217	0.916512		2	0.0625	0.0312	-0.0323	0.855938
CgSNP283	A/G	1	0	0	NO	NO		1	0	0	NO	NO		2	0.0357	0.0179	-0.0182	0.923693		2	0.1	0.125	0.5429	0.000276	*	2	0.0833	0.0417	-0.0435	0.795209		2	0	0.0213	1	0	*	1	0	0	NO	NO
CgSNP285	A/G	2	0.4792	0.3854	-0.0115	0.994876		2	0.4375	0.4896	0.1246	0.349076		2	0.5	0.3571	-0.0889	0.549328		2	0.45	0.4	0.0625	0.634149		2	0.3958	0.2812	0.0209	0.826577		2	0.5	0.4792	-0.0017	0.951451		2	0.5417	0.5	-0.0833	0.613945
CgSNP287	C/T	2	0.1875	0.1146	0.0759	0.536008		2	0.1042	0.0521	-0.0549	0.734773		2	0.0893	0.0446	-0.0467	0.755479		2	0.15	0.075	-0.0811	0.641653		2	0.0851	0.0426	-0.0444	0.792925		2	0.1458	0.0729	-0.0787	0.61564		2	0.0625	0.0312	-0.0323	0.855938
CgSNP291	C/T	2	0.3404	0.234	0.0505	0.671802		2	0.4255	0.3404	0.0524	0.664147		2	0.3455	0.2273	0.0165	0.847962		2	0.35	0.4	0.2708	0.072647		2	0.1667	0.3125	0.6121	1.5e-05	*	2	0.3404	0.3191	0.2167	0.117728		2	0.2708	0.3021	0.3577	0.010422
CgSNP297	A/G	2	0.2766	0.4574	0.4428	0.001872		2	0.2708	0.4479	0.4524	0.001336		2	0.4107	0.4732	0.1762	0.165698		2	0.5	0.425	-0.023	0.947724		2	0.1667	0.0833	-0.0909	0.557654		2	0.4167	0.4583	0.1608	0.235031		2	0.4318	0.3977	0.0987	0.464517
CgSNP301	C/T	2	0.1042	0.1562	0.6049	1.4e-05	*	2	0.3542	0.2604	0.0806	0.525294		2	0.0536	0.0625	0.5429	1.1e-05	*	2	0.3	0.2	0.0625	0.629464		2	0.3542	0.2188	-0.0362	0.857456		2	0.3333	0.1875	-0.094	0.557462		2	0.3542	0.2396	0.028	0.787895
CgSNP305	A/G	2	0.0851	0.0426	-0.0444	0.792925		2	0.0833	0.0625	0.2889	0.025244		1	0	0	NO	NO		2	0.1	0.1	0.4444	0.002408		2	0.0208	0.0104	-0.0105	1		2	0.0417	0.0417	0.4783	0.000118	*	2	0.1875	0.1146	0.0759	0.536008
CgSNP306	C/T	2	0.4792	0.3646	-0.0342	0.869534		2	0.4167	0.3333	0.0625	0.61192		2	0.5179	0.4554	-0.044	0.793185		2	0.2821	0.2436	0.2346	0.11845		2	0.3958	0.3438	0.1227	0.355011		2	0.3913	0.4348	0.2038	0.144913		2	0.5417	0.4375	-0.1005	0.532756
CgSNP307	A/G	2	0.413	0.4239	0.1543	0.261899		2	0.5625	0.4896	-0.1255	0.425722		2	0.3077	0.3654	0.3365	0.012395		2	0.4872	0.3974	-0.0172	0.97919		2	0.2766	0.1809	0.0665	0.590868		2	0.4468	0.4149	0.0797	0.534801		2	0.5	0.4375	-0.0159	0.970439
CgSNP309	C/T	2	0.0208	0.0104	-0.0105	1		2	0.0833	0.0625	0.2889	0.025244		2	0.0179	0.0089	-0.009	1		2	0.1	0.075	0.2793	0.047071		2	0.0208	0.0104	-0.0105	1		1	0	0	NO	NO		2	0.0625	0.0521	0.367	0.003981
CgSNP311	C/T	2	0.5	0.2917	-0.2101	0.16485		2	0.4167	0.3542	0.0892	0.488788		2	0.3036	0.3125	0.2935	0.023163		2	0.3333	0.2179	0.0222	0.823989		2	0.3542	0.2396	0.028	0.787895		2	0.4375	0.3646	0.0557	0.645588		2	0.375	0.2708	0.0505	0.670392
CgSNP312	C/T	2	0.2128	0.1277	0.0447	0.695691		2	0.2979	0.1702	-0.0545	0.760326		2	0.1071	0.0536	-0.0566	0.700215		2	0.2308	0.1667	0.1692	0.244779		2	0.1458	0.0729	-0.0787	0.61564		2	0.234	0.117	-0.1325	0.388554		2	0.2708	0.1562	-0.0272	0.906433
CgSNP316	A/C	2	0.4583	0.3333	-0.0312	0.885522		2	0.4375	0.3229	-0.0005	0.944425		2	0.25	0.3571	0.4556	0.000497		2	0.375	0.2875	0.0847	0.535817		2	0.0833	0.2083	0.7474	0	*	2	0.4583	0.2917	-0.1092	0.492031		2	0.3958	0.3854	0.1645	0.224823
CgSNP319	G/T	2	0.0213	0.0106	-0.0108	1		2	0.1042	0.0521	-0.0549	0.734773		2	0.0185	0.0093	-0.0093	1		2	0.05	0.025	-0.0256	0.909269		1	0	0	NO	NO		2	0.0213	0.0106	-0.0108	1		2	0.1458	0.0729	-0.0787	0.61564
CgSNP321	A/G	2	0.375	0.3542	0.1803	0.185314		2	0.4792	0.4062	0.0067	0.904659		2	0.434	0.3679	0.067	0.577021		2	0.5405	0.3243	-0.2333	0.179777		2	0.2917	0.25	0.2222	0.104311		2	0.4894	0.3511	-0.074	0.663789		2	0.5	0.375	-0.0667	0.696883
CgSNP322	A/T	2	0.1667	0.0833	-0.0909	0.557654		2	0.1875	0.1146	0.0759	0.536008		2	0.4545	0.2273	-0.2941	0.033154		2	0.325	0.1625	-0.194	0.24081		2	0.2292	0.1146	-0.1294	0.394806		2	0.1277	0.0638	-0.0682	0.671158		2	0.0625	0.0312	-0.0323	0.855938
CgSNP323	A/T	2	0.6458	0.3229	-0.4769	0.001189		2	0.6667	0.3333	-0.5	0.000673		2	0.4464	0.2232	-0.2874	0.035717		2	0.65	0.325	-0.4815	0.002919		2	0.6667	0.3333	-0.5	0.000673		2	0.625	0.3125	-0.4545	0.00202		2	0.6458	0.3229	-0.4769	0.001189
CgSNP326	C/G	2	0.375	0.2708	0.0505	0.670392		2	0.3404	0.2766	0.1493	0.269792		2	0.3393	0.2232	0.0216	0.817303		2	0.3077	0.3846	0.35	0.02318		2	0.375	0.3542	0.1803	0.185314		2	0.2128	0.3617	0.5392	0.000158	*	2	0.2917	0.2708	0.2615	0.057974
CgSNP337	C/T	2	0.1458	0.4896	0.7082	1e-06	*	2	0.2083	0.4583	0.5804	4.2e-05	*	2	0.25	0.3571	0.4556	0.000497		2	0.225	0.3625	0.5132	0.000859		2	0.125	0.3125	0.7091	1e-06	*	2	0.0833	0.3958	0.8258	0	*	2	0.4167	0.3333	0.0625	0.61192
CgSNP341	C/T	2	0.2917	0.3333	0.3438	0.013845		2	0.375	0.25	0	0.941439		2	0.4286	0.2679	-0.0927	0.52911		2	0.45	0.4	0.0625	0.634149		2	0.1458	0.2188	0.5733	4.4e-05	*	2	0.3333	0.2292	0.0565	0.6393		2	0.3542	0.2604	0.0806	0.525294
CgSNP342	A/G	2	0.0833	0.1667	0.7	1e-06	*	2	0.1042	0.3438	0.7691	0	*	2	0.0357	0.1071	0.8133	0	*	2	0.2	0.35	0.5604	0.000279	*	2	0.0417	0.2917	0.8992	0	*	2	0.1915	0.3511	0.5797	5e-05	*	2	0.1458	0.4062	0.6977	1e-06	*
CgSNP343	C/T	2	0.1064	0.0532	-0.0562	0.731798		2	0.3617	0.1809	-0.2208	0.143682		2	0.125	0.0625	-0.0667	0.645564		2	0.125	0.0625	-0.0667	0.707744		2	0.0417	0.0208	-0.0213	0.917411		2	0.2128	0.1064	-0.119	0.440952		2	0.3125	0.1562	-0.1852	0.217144
CgSNP347	C/T	2	0.3958	0.3229	0.0948	0.4642		2	0.3333	0.2917	0.1933	0.156047		2	0.4286	0.3393	0.0441	0.690434		2	0.4	0.275	-0.0031	0.951648		2	0.5208	0.4896	-0.0421	0.826732		2	0.4583	0.2917	-0.1092	0.492031		2	0.3542	0.2604	0.0806	0.525294
CgSNP352	A/G	2	0.1489	0.0745	-0.0805	0.611346		2	0.2128	0.1064	-0.119	0.440952		2	0.0714	0.0357	-0.037	0.811118		2	0.125	0.0625	-0.0667	0.707744		2	0.25	0.1458	-0.0035	0.960216		2	0.1277	0.0638	-0.0682	0.671158		2	0.1875	0.2188	0.4514	0.001225
CgSNP364	C/T	2	0.1875	0.0938	-0.1034	0.501252		2	0.2292	0.1562	0.1309	0.317755		2	0.2909	0.1818	0.0222	0.813532		2	0.275	0.1875	0.0974	0.478795		2	0.0417	0.0208	-0.0213	0.917411		2	0.4167	0.25	-0.1111	0.482704		2	0.3958	0.2812	0.0209	0.826577
CgSNP375	C/T	2	0.0851	0.0426	-0.0444	0.792925		2	0.0833	0.0625	0.2889	0.025244		2	0.0182	0.0091	-0.0092	1		2	0.225	0.1125	-0.1268	0.452257		2	0.0833	0.0625	0.2889	0.025244		2	0.0638	0.0319	-0.033	0.854347		2	0.1042	0.0521	-0.0549	0.734773
CgSNP383	C/T	2	0.2083	0.1042	-0.1163	0.446838		2	0.087	0.0652	0.2868	0.029454		2	0.1071	0.0536	-0.0566	0.700215		2	0.0513	0.0513	0.473	0.000586		2	0.0833	0.0417	-0.0435	0.795209		2	0.0851	0.1277	0.6179	9e-06	*	2	0.0625	0.0729	0.5377	5.3e-05	*
CgSNP385	A/T	2	0.3696	0.3152	0.144	0.291572		2	0.375	0.2708	0.0505	0.670392		2	0.5179	0.2768	-0.2935	0.032446		2	0.35	0.225	-0.0036	0.953708		2	0.3958	0.1979	-0.2468	0.097452		2	0.5833	0.3333	-0.3125	0.035914		2	0.2917	0.2917	0.2941	0.033976
CgSNP391	C/T	2	0.2917	0.3333	0.3438	0.013845		2	0.2292	0.1979	0.2782	0.042803		2	0.25	0.25	0.3333	0.009944		2	0.25	0.3	0.4048	0.007969		2	0.4167	0.2917	-0.0084	0.988211		2	0.0833	0.25	0.7778	0	*	2	0.1875	0.1354	0.1993	0.136132
CgSNP396	A/G	2	0.1458	0.1979	0.5407	0.00011	*	2	0.2708	0.1979	0.147	0.269208		2	0.0357	0.0357	0.4815	2.9e-05	*	2	0.075	0.1875	0.7538	1e-06	*	2	0.0208	0.0104	-0.0105	1		2	0.1875	0.1562	0.2889	0.03437		2	0.1064	0.2021	0.6702	2e-06	*
CgSNP397	A/G	2	0.0426	0.1277	0.8089	0	*	2	0.2083	0.1458	0.1638	0.216977		2	0.0357	0.0179	-0.0182	0.923693		2	0.125	0.1125	0.374	0.010856		2	0.0208	0.0104	-0.0105	1		2	0.1667	0.1458	0.331	0.015549		2	0.1042	0.1771	0.6426	4e-06	*
CgSNP400	G/T	2	0.3333	0.5	0.3333	0.017197		2	0.3333	0.4583	0.3287	0.018748		2	0.2857	0.4464	0.4219	0.001257		2	0.375	0.4625	0.2458	0.102105		2	0.2083	0.3542	0.5446	0.000116	*	2	0.3191	0.3723	0.3172	0.024331		2	0.3125	0.4062	0.3522	0.011892
CgSNP401	A/T	2	0.1277	0.0638	-0.0682	0.671158		2	0.375	0.1875	-0.2308	0.121754		2	0.2321	0.1161	-0.1313	0.347012		2	0.275	0.1875	0.0974	0.478795		2	0.25	0.125	-0.1429	0.345519		2	0.3125	0.1562	-0.1852	0.217144		2	0.2708	0.1354	-0.1566	0.299306
CgSNP402	A/T	2	0.3333	0.2083	-0.0105	1		2	0.7174	0.3587	-0.5593	0.000194	*	2	0.1964	0.0982	-0.1089	0.438956		2	0.1	0.05	-0.0526	0.774464		2	0.0208	0.1562	0.921	0	*	2	0.3696	0.2283	-0.049	0.794855		2	0.4583	0.25	-0.2222	0.139574
CgSNP415	A/C	2	0.1042	0.2396	0.7141	0	*	2	0.1702	0.1277	0.2358	0.082138		2	0.375	0.2768	0.0633	0.586591		2	0.35	0.2	-0.0938	0.602665		2	0.1458	0.0938	0.1418	0.27038		2	0.2083	0.1458	0.1638	0.216977		2	0.1667	0.125	0.2381	0.076346
CgSNP420	C/T	2	0.4583	0.2292	-0.2973	0.044974		2	0.2553	0.1489	-0.0071	0.979819		2	0.5536	0.3482	-0.2195	0.114475		2	0.375	0.3125	0.1273	0.37408		2	0.4468	0.266	-0.1443	0.356719		2	0.2553	0.234	0.2879	0.038883		2	0.2979	0.2766	0.2557	0.066268
CgSNP422	A/G	2	0.4043	0.4149	0.1674	0.221711		2	0.5208	0.4479	-0.0531	0.767994		2	0.3393	0.2054	-0.0396	0.817336		2	0.5	0.35	-0.0989	0.584449		2	0.7292	0.4479	-0.4743	0.001308		2	0.4792	0.4479	0.0312	0.772693		2	0.5417	0.3333	-0.2187	0.148012
CgSNP430	C/T	2	0.3191	0.1596	-0.1899	0.210545		2	0.2979	0.1489	-0.175	0.249753		2	0.4909	0.3545	-0.0726	0.637546		2	0.425	0.3375	0.0496	0.692769		2	0.6458	0.4896	-0.2922	0.050961		2	0.25	0.125	-0.1429	0.345519		2	0.2083	0.1042	-0.1163	0.446838
CgSNP451	C/T	2	0.3542	0.2604	0.0806	0.525294		2	0.5625	0.4271	-0.1494	0.335565		2	0.5	0.3214	-0.1462	0.303272		2	0.3077	0.359	0.3314	0.031081		2	0.4255	0.3617	0.0784	0.540163		2	0.5532	0.4043	-0.1485	0.344573		2	0.3958	0.3646	0.1457	0.278343
CgSNP455	A/C	2	0.4375	0.3021	-0.0376	0.850772		2	0.2128	0.1064	-0.119	0.440952		2	0.2679	0.1339	-0.1546	0.265406		2	0.325	0.1625	-0.194	0.24081		2	0.375	0.25	0	0.941439		2	0.3333	0.1667	-0.2	0.18156		2	0.2292	0.1146	-0.1294	0.394806
CgSNP457	C/T	2	0.2128	0.2979	0.4913	0.000546		2	0.3404	0.1702	-0.2051	0.175167		2	0.0926	0.1759	0.6807	0	*	2	0.359	0.1795	-0.2187	0.190302		2	0.1778	0.2	0.4444	0.001953		2	0.1064	0.0532	-0.0562	0.731798		2	0.2917	0.1458	-0.1707	0.256442
Note: Na, observed number of alleles; Ho, observed heterozygosity; MAF, minor allele frequency; Fis, inbreeding coefﬁcient; NO, no information; *Signiﬁcant deviation from Hardy–Weinberg equilibrium after Bonferroni correction (P < 0.05/103).
